# Supplementary material for: Factors Associated with Perceptions of Maternal Control and Support During Childbirth and Relationship with Childbirth Satisfaction Among Women in Spain
Source: Medicina (Kaunas). 2026 Jul 3;62(7):1281. doi: 10.3390/medicina62071281 (PMC13413871; doi:10.3390/medicina62071281)
Supplement: Supplementary file 1 [file medicina-62-01281-s001.zip]

Archive with 1 entries (1 files):
- medicina-4349946-supplementary.pdf
